# Supplementary material for: An FGF15/19-TFEB regulatory loop controls hepatic cholesterol and bile acid homeostasis
Source: Nat Commun. 2020 Jul 17;11:3612. doi: 10.1038/s41467-020-17363-6 (PMC7368063; doi:10.1038/s41467-020-17363-6)
Supplement: Supplementary file 4 — Source Data [file 41467_2020_17363_MOESM4_ESM.zip]

Archive with 5 entries (4 files):
- Source Data_Wang_et_al/
- Source Data_Wang_et_al/Source data_Wang_et_al.xlsx
- __MACOSX/Source Data_Wang_et_al/._Source data_Wang_et_al.xlsx
- Source Data_Wang_et_al/Gel Blots_Wang_et_al.pdf
- __MACOSX/Source Data_Wang_et_al/._Gel Blots_Wang_et_al.pdf
