# Supplementary material for: An FGF15/19-TFEB regulatory loop controls hepatic cholesterol and bile acid homeostasis
Source: Nat Commun. 2020 Jul 17;11:3612. doi: 10.1038/s41467-020-17363-6 (PMC7368063; doi:10.1038/s41467-020-17363-6)
Supplement: Supplementary file 4 — Source Data [file 41467_2020_17363_MOESM4_ESM.zip › Source Data_Wang_et_al/Source data_Wang_et_al.xlsx]

## Sheet: Fig 1B_R2
		CYP7A1	CYP8B1
	Ad-Null+Chow	1.28953	1.14783
	Ad-Null+Chow	0.674693	0.85208
	Ad-Null+Chow	1.34193	1.27169
	Ad-Null+Chow	0.851949	0.997812
	Ad-Null+Chow	0.841897	0.730582
	Ad-shTFEB+Chow	0.145429	0.120067
	Ad-shTFEB+Chow	0.713205	0.93887
	Ad-shTFEB+Chow	0.680765	0.798144
	Ad-shTFEB+Chow	0.53458	0.758816
	Ad-shTFEB+Chow	0.820919	0.744059

## Sheet: Fig 1C_R2
		total TFEB	Actin
	Ad-Null	1039.65	7592.13
	Ad-Null	769.234	6034.55
	Ad-Null	2019.31	5122.43
	Ad-TFEB	13300.6	7117.38
	Ad-TFEB	7176.45	7093.96
	Ad-TFEB	5611.03	6378.67
		nuclear TFEB	H3
	Ad-Null	1735.94	7650.18
	Ad-Null	949.284	7895.11
	Ad-Null	1709.7	7972.94
	Ad-TFEB	15628.9	8150.35
	Ad-TFEB	13821.4	8095.94
	Ad-TFEB	12658	8425.65

## Sheet: Fig 1D_R2
		CYP7A1
	Ad-Null	1.35204
	Ad-Null	0.758294
	Ad-Null	1.22419
	Ad-Null	0.665481
	Ad-TFEB	1.31224
	Ad-TFEB	2.89716
	Ad-TFEB	3.54489
	Ad-TFEB	2.51706
	Ad-TFEB	3.22362
		CYP8B1
	Ad-Null	0.746281
	Ad-Null	0.274565
	Ad-Null	1.55781
	Ad-Null	1.4523
	Ad-TFEB	0.43618
	Ad-TFEB	1.26146
	Ad-TFEB	1.15272
	Ad-TFEB	0.953729
	Ad-TFEB	0.921943

## Sheet: Fig 1E_R2
		PGC1a
	Ad-Null	0.935128
	Ad-Null	0.797506
	Ad-Null	1.25787
	Ad-Null	0.834528
	Ad-Null	1.17497
	Ad-TFEB	8.21243
	Ad-TFEB	40.2058
	Ad-TFEB	16.3837
	Ad-TFEB	13.072
	Ad-TFEB	23.4605

## Sheet: Fig 1G_R2
		CYP7A1	#1	#2	#3
		Ad-Null	1	1	1
		Ad-TFEB	3.41062	2.08636	1.84694
		CYP8B1	#1	#2	#3
		Ad-Null	1	1	1
		Ad-TFEB	0.428627	0.95256	0.66689

## Sheet: Fig 1H_R2
	PGC1a	#1	#2	#3
	Ad-Null	1	1	1
	Ad-TFEB	11.8002	7.77042	25.9654

## Sheet: Fig 2D-E_R2
Fig 2D
	Proximal	Distal
INPUT	1.04361	1.04906
INPUT	1.04879	1.02625
INPUT	0.907601	0.924699
NC	0.0459696	0.0197853
NC	0.0646513	0.0282951
NC	0.0339617	0.024015
IP	0.878885	0.500583
IP	0.643675	0.825358
IP	0.722273	0.793647
Fig 2E
	Proximal	Distal
INPUT	0.995228	0.890853
INPUT	0.986036	1.05165
INPUT	1.01874	1.0575
NC	0.0351803	0.092111
NC	0.0452616	0.0226804
NC	0.0439901	0.0775972
IP	0.326822	0.245979
IP	0.368089	0.218095
IP	0.224137	0.2167

## Sheet: Fig 3C_R2
Veh	-AA	Chol
0.523069	0.347412	0.292024
0.658708	0.928769	0.408927
0.751242	0.248957	0.250849
0.276438	0.615217	0.85039
0.643447	0.347389	0.539109
0.260981	0.303228	0.787609
0.374169	0.550427	0.860881
0.445086	0.287657	1.01021
0.436448	0.829008	0.370351
0.704339	0.805839	0.409196
0.646148	0.282466	0.319975
0.292128	0.885994	0.338261
0.227976	0.663259	0.54117
0.40776	0.633914	0.752347
0.397231	0.810375	0.276181
0.633511	0.585412	0.30427
0.287301	0.955948	0.83926
0.616701	0.453096	0.529473
0.147556	0.492074	0.463251
0.0813904	0.518846	0.20386
0.414394	0.704172	0.740381
0.284518	0.473502	0.231313
0.241213	0.35781	0.879423
0.334446	0.619446	0.798053
0.246183	0.75925	0.503827
0.144674	0.743033	0.366985
0.205286	0.632276	0.635696
0.567049	0.674643	0.749047
0.198958	0.742228	0.58218
0.249122	0.652874	0.665234
0.133346	0.745064	0.632208
0.14688	0.351412	0.721849
0.163881	0.372304	0.626035
0.707287	0.62629	0.366325
0.201422	0.856084	0.752016
0.603083	0.853537	0.630493
0.754829	0.359024	0.600324
0.665915	0.877386	0.641699
0.696823	0.577845	0.539606
0.683552	0.558669	0.65403
0.421551	0.525084	0.398375
0.359642	0.764642	0.692595
0.287025	0.325681	0.793126
0.341798	0.735715	0.916488
0.162945	0.489447	0.558965
0.125896	0.483981	0.788511
0.253511	0.625688	0.654358
0.385752	0.815233	0.602372
0.800901	0.325815	0.478105
0.199798	0.725004	0.666829
0.690511	0.851707	0.365531
0.357195	0.690488	0.742091
0.45361	0.779762	0.55289
0.209068	0.620507	0.464843
0.110334	0.507527	0.265061
0.495139	0.559369	0.576272
0.380255	0.329128	0.536133
0.611646	0.643118	0.663633
0.593489	0.844189	0.206867
0.357975	0.448102	0.308198
0.39419	0.776152	0.257007
0.438185	0.80805	0.275714
0.201854	0.931606	0.229995
0.209872	0.960117	0.668076
0.452456	0.611208	0.672364
0.583145	0.41676	0.390092
0.570075	0.322433	0.88526
0.226921	0.616935	0.404406
0.263457	0.716161	0.923447
0.319861	0.638408	0.725879
0.204578	0.591345	0.208552
0.456807	0.596429	0.499927
0.441775	0.662203	0.306732
0.241124	0.367251	0.196879
0.275569	0.605825	0.300029
0.389122	0.448569	0.0333929
0.128064	0.487924	0.281263
0.32093	0.411882	0.818231
0.28728	0.47318	0.573608
0.343341	0.297829
0.339138	0.469884
0.353201	0.778753
0.583326	0.628715
0.770841	0.213353
0.261698	0.717962
0.412307	0.481781
0.258708	0.387151
0.371905	0.604463
0.348599	0.833523
0.645888	0.681455
0.630284	0.514523
0.635663	0.620573
0.765904

## Sheet: Fig 3D_R2
	repeats	control	FGF19	Chol	Chol+FGF19
	#1	1	0.583605	1.98136	1.17731
	#2	1	0.60045	1.94289	0.981937
	#3	1	0.466336	3.25718	0.796274
	#4	1	0.287444	0.963327	0.651649
	repeats	control	FGF19	Chol	Chol+FGF19
	#1	1	0.583605	1	0.594195
	#2	1	0.60045	1	0.505399
	#3	1	0.466336	1	0.244467
	#4	1	0.287444	1	0.676457

## Sheet: Fig 3E_R2
		repeat 1	repeat 2	repeat 3	repeat 4	repeat 5	repeat 6
	control	1	1	1	1	1	1
	FGF19	1.20921	1.56498	0.643321	0.861964	1.14787	1.51825
	Chol	1.81276	1.58503	1.35986	1.73237	3.45517	3.60561
	Chol + FGF19	1.09257	1.21592	1.17841	1.45698	0.867137	1.87274

[truncated: 39 more sheets: Fig 3F_R2, Fig 4C_R2, Fig 4D_R2, Fig 4F_R2, Fig 5B_R2, Fig 5D_R2, Fig 5F_R2, Fig 6A_R2, Fig 6B_R2, Fig 6C_R2, Fig 6D_R2, Fig 6E_R2, Fig 7A_R2, Fig 7C_R2, Fig 7D_R2, Fig 8A_R2, Fig 8B_R2, Fig 8C_R2, Fig 8D_R2, Fig 9B_R2 …]
